# Supplementary material for: Triple-Negative Breast Cancer Intrinsic FTSJ1 Favors Tumor Progression and Attenuates CD8+ T Cell Infiltration
Source: Cancers (Basel). 2024 Jan 31;16(3):597. doi: 10.3390/cancers16030597 (PMC10854779; doi:10.3390/cancers16030597)
Supplement: Supplementary file 1 [file cancers-16-00597-s001.zip]

Archive with 1 entries (1 files):
- cancers-2825127-supplementary.pdf
